# Supplementary material for: Aromatic Plants and Their Associated Arbuscular Mycorrhizal Fungi Outcompete Tuber melanosporum in Compatibility Assays with Truffle-Oaks
Source: Biology (Basel). 2023 Apr 20;12(4):628. doi: 10.3390/biology12040628 (PMC10136101; doi:10.3390/biology12040628)
Supplement: Supplementary file 1 [file biology-12-00628-s001.zip]

Archive with 1 entries (1 files):
- biology-2329363-supplementary.pdf
